# Supplementary material for: Hydrodynamics of sponge pumps and evolution of the sponge body plan
Source: eLife. 2020 Nov 30;9:e61012. doi: 10.7554/eLife.61012 (PMC7755389; doi:10.7554/eLife.61012)
Supplement: Figure 7—source data 1. [file elife-61012-fig7-data1.zip]

Archive with 1 entries (1 files):
- RetentionData.csv
