# Supplementary material for: Hydrodynamics of sponge pumps and evolution of the sponge body plan
Source: eLife. 2020 Nov 30;9:e61012. doi: 10.7554/eLife.61012 (PMC7755389; doi:10.7554/eLife.61012)
Supplement: Figure 7—source data 1. [file elife-61012-fig7-data1.zip › RetentionData.csv]

x1	Euk	x2	HNA	x3	LNA
1	96.10926095	1	97.19941607	1	63.16964742
2	97.38893924	2	96.37447132	2	58.39706345
3	96.33086233	3	98.08263822	3	69.65499651
4	88.27891957	4	94.69189076	4	53.42070877
5	60.1602665	5	94.69225949	5	61.3678283
6	98.42604281	6	97.63344356	6	59.16774648
7	89.68278155	7	95.31368264	7	56.03249862
8	91.04550329	8	96.02565225	8	58.28447271
9	95.34953084	9	96.84587576	9	60.05083737
10	99.56664655	10	97.50119067	10	45.65911163
11	94.39500213	11	97.86851564	11	55.03666667
12	98.92484461	12	98.03065812	12	58.30831879
13	98.8969185	13	95.23976741	13	53.2206384
14	89.52072576	14	97.69291064	14	66.3733585
15	86.7973147	15	92.25647664	15	24.38240271
16	98.14344753	16	98.14542497	16	59.01767432
17	98.83769594	17	98.67568397	17	70.58439199
18	94.85228634	18	97.1592403	18	60.4057373
19	99.44845925	19	95.99199564	19	27.64942191
